# Supplementary material for: Efficacy of bacterial ribosomal RNA-targeted reverse transcription-quantitative PCR for detecting neonatal sepsis: a case control study
Source: BMC Pediatr. 2010 Jul 29;10:53. doi: 10.1186/1471-2431-10-53 (PMC2922101; doi:10.1186/1471-2431-10-53)
Supplement: Additional file 1 — Table 1: Baseline characteristics of patients. [file 1471-2431-10-53-S1.XLS]

## Sheet: Table 1
	Table 1: Baseline characteristics of patients
	Episodes, n				39
	Males, n (%)				23 (66%)
	Total samples, n				65
	Gestational age, weeks*				34.8±5.8
	Birth weight, g*				2091±788
					* mean±SD
