# Supplementary material for: Efficacy of bacterial ribosomal RNA-targeted reverse transcription-quantitative PCR for detecting neonatal sepsis: a case control study
Source: BMC Pediatr. 2010 Jul 29;10:53. doi: 10.1186/1471-2431-10-53 (PMC2922101; doi:10.1186/1471-2431-10-53)
Supplement: Additional file 2 — Table 2: Comparison of BrRNA-RT-qPCR and blood culture. [file 1471-2431-10-53-S2.XLS]

## Sheet: Table2
Table 2: Comparison of BrRNA-RT-qPCR and blood culture
			Blood culture result
			Positive		Negative		Total
		Positive	6		9		15
BrRNA-RT-qPCR
		Negative	0		24		24
		Total	6		33		39
							(p=0.0039)
