# Supplementary material for: Efficacy of bacterial ribosomal RNA-targeted reverse transcription-quantitative PCR for detecting neonatal sepsis: a case control study
Source: BMC Pediatr. 2010 Jul 29;10:53. doi: 10.1186/1471-2431-10-53 (PMC2922101; doi:10.1186/1471-2431-10-53)
Supplement: Additional file 3 — Table 3: Positive results using the BrRNA-RT-qPCR method. [file 1471-2431-10-53-S3.XLS]

## Sheet: Table3
		Table 3: Positive results using the BrRNA-RT-qPCR method
Case	Onset day	2 sites	Staphylococcus	Streptococcus agalactiae	Enterococcus	Enterobacteriaceae	Pseudomonas	Bacillus cereus	Clostridium coccoides group	Clostridium leptum group	Bacteroides fragilis group	Atopobium cluster	Prevotella	Bifidobacterium	Blood culture
1	10	①	3	(-)	(-)	(-)	(-)	(-)	(-)	(-)	(-)	(-)	(-)	(-)	Staphylococcus epidermidis
		②	10	(-)	(-)	(-)	(-)	(-)	(-)	(-)	(-)	(-)	(-)	(-)	Staphylococcus epidermidis
2	7	①	(-)	(-)	(-)	60	(-)	(-)	(-)	(-)	(-)	(-)	(-)	(-)	Klebsiella pneumoniae
		②	(-)	(-)	(-)	(-)	(-)	(-)	(-)	(-)	(-)	(-)	(-)	(-)	-
3	13	①	(-)	(-)	(-)	(-)	8	(-)	(-)	(-)	(-)	(-)	(-)	(-)	Pseudomonas aeruginosa
		②	(-)	(-)	(-)	(-)	6	(-)	(-)	(-)	(-)	(-)	(-)	(-)	-
4	37	①	(-)	(-)	(-)	(-)	(-)	(-)	(-)	(-)	(-)	(-)	(-)	(-)	-
		②	(-)	(-)	(-)	18	(-)	(-)	(-)	(-)	(-)	(-)	(-)	(-)	-
5	7	①	(-)	(-)	(-)	20	(-)	(-)	(-)	(-)	(-)	(-)	(-)	(-)	-
		②	(-)	(-)	(-)	(-)	(-)	(-)	(-)	(-)	(-)	(-)	(-)	(-)	-
6	1	①	(-)	(-)	(-)	(-)	(-)	(-)	(-)	(-)	(-)	(-)	(-)	(-)	-
		②	(-)	(-)	(-)	62	(-)	(-)	(-)	(-)	(-)	(-)	(-)	(-)	-
7	1	①	(-)	(-)	(-)	(-)	(-)	(-)	(-)	(-)	(-)	(-)	(-)	(-)	-
		②	(-)	(-)	(-)	2	(-)	(-)	(-)	(-)	(-)	(-)	(-)	(-)	-
8	0	①	(-)	(-)	(-)	2	(-)	(-)	(-)	(-)	(-)	(-)	(-)	(-)	-
		②	(-)	(-)	(-)	(-)	(-)	(-)	(-)	(-)	(-)	(-)	(-)	(-)	-
9	4	①	(-)	(-)	(-)	15	(-)	(-)	(-)	(-)	(-)	(-)	(-)	(-)	-
		②	(-)	(-)	(-)	16	(-)	(-)	(-)	(-)	(-)	(-)	(-)	(-)	-
10	1	①	(-)	(-)	(-)	(-)	(-)	(-)	(-)	3	(-)	(-)	(-)	(-)	-
		②	(-)	(-)	(-)	(-)	(-)	(-)	(-)	(-)	(-)	(-)	(-)	(-)	-
27	3	①	(-)	1	(-)	69	(-)	(-)	(-)	(-)	(-)	(-)	(-)	(-)	Klebsiella pneumoniae, Enterobacter cloacae
		②	(-)	(-)	(-)	(-)	＜1	＜1	＜1	＜1	＜1	＜1	＜1	(-)	-
28	6	①	8	(-)	(-)	(-)	(-)	(-)	(-)	(-)	(-)	(-)	(-)	(-)	Staphylococcus epidermidis
29	55	①	(-)	(-)	(-)	20	(-)	(-)	(-)	(-)	(-)	(-)	(-)	(-)	Klebsiella pneumoniae
31	9	①	(-)	(-)	(-)	3	(-)	(-)	(-)	(-)	(-)	(-)	(-)	(-)	-
32	9	①	(-)	(-)	(-)	30	(-)	(-)	(-)	(-)	(-)	(-)	(-)	(-)	-
		*Numbers represent bacterial cell counts per milliliter of sample
		(-) : not detected
