# Supplementary material for: Efficacy of bacterial ribosomal RNA-targeted reverse transcription-quantitative PCR for detecting neonatal sepsis: a case control study
Source: BMC Pediatr. 2010 Jul 29;10:53. doi: 10.1186/1471-2431-10-53 (PMC2922101; doi:10.1186/1471-2431-10-53)
Supplement: Additional file 4 — Table 4: Summary of patients with positive-BrRNA-RT-qPCR/negative-blood culture in 2 sets of blood samples. [file 1471-2431-10-53-S4.XLS]

## Sheet: Table4
		Table 4: Summary of patients with positive-BrRNA-RT-qPCR/negative-blood culture in 2 sets of blood samples
	Case	Baseline characteristics	GA	BBW (g)	Onset day	Symptoms	Clinical diagnosis	WBC	CRP max (mg/L)	RT-qPCR result	Notes
	4	CoA	38w3d	2715	37	fever, poor feeding	UTI, CSEP	22800	251	Enterobacteriaceae	E. coli from urine collected by catheterization (>105 CFU/ml)
	5	preterm low birth-weight	32w0d	2080	7	irritability, abdominal distension	CSEP,DIC	3300	134	Enterobacteriaceae
	6	maternal infection	40w0d	2785	1	irritability	prenatal infection	17000	23	Enterobacteriaceae
	7	maternal infection asphyxia	40w6d	2550	1	irritability, hyperglycemia, poor feeding	CSEP	14700	41	Enterobacteriaceae	E. coli from maternal cord blood culture
	8	maternal infection	39w4d	2900	0	poor feeding	prenatal infection	11600	23	Enterobacteriaceae
	9	surgery low birth-weight	40w3d	2420	4	poor feeding, fever, tachycardia	VAP, CSEP, DIC	2300	230	Enterobacteriaceae	under treatment with antibiotics
	10	maternal infection asphyxia	39w1d	2548	1	irribitability	MAS	28500	47	Clostoridium leptum group	meconium-stained amniotic fluid
	GA, gestational age; BBW, birth body weight; WBC, white blood cell count; RT-qPCR, reverse transcription-quantitative polymerase chain reaction; CRP max, maximum C-reactive protein;
	CoA, coarctation of the aorta; UTI, urinary tract infection; CSEP, clinical sepsis; BT, bacterial translocation; VAP, ventilation-associated pneumonia; MAS, meconium aspiration syndrome;
	DIC, disseminated intravascular coagulation.
